# Supplementary material for: Targeting Tumor Microenvironment Akt Signaling Represents a Potential Therapeutic Strategy for Aggressive Thyroid Cancer
Source: Int J Mol Sci. 2023 Mar 13;24(6):5471. doi: 10.3390/ijms24065471 (PMC10049397; doi:10.3390/ijms24065471)
Supplement: Supplementary file 1 [file ijms-24-05471-s001.zip]

Archive with 1 entries (1 files):
- ijms-2242955-supplementary.pdf
